# Supplementary material for: Effects of Mixing Volatile Fatty Acids as Carbon Sources on Rhodospirillum rubrum Carbon Metabolism and Redox Balance Mechanisms
Source: Microorganisms. 2021 Sep 21;9(9):1996. doi: 10.3390/microorganisms9091996 (PMC8471276; doi:10.3390/microorganisms9091996)
Supplement: Supplementary file 1 [file microorganisms-09-01996-s001.zip]

Archive with 2 entries (2 files):
- Figure S1.pdf
- Supplementary data Table S1 Table S2.xlsx
